# Supplementary material for: CREB mediates the C. elegans dauer polyphenism through direct and cell-autonomous regulation of TGF-β expression
Source: PLoS Genet. 2021 Jul 14;17(7):e1009678. doi: 10.1371/journal.pgen.1009678 (PMC8312985; doi:10.1371/journal.pgen.1009678)
Supplement: S1 Data — (XLSX) [file pgen.1009678.s016.xlsx]

## Sheet: Figure 1C
	1µM ascr#5_AVM
	WT
	40 h		45 h		50 h		55 h		60 h		65 h		70 h		75 h		Dauer
	on	Total	on	Total	on	Total	on	Total	on	Total	on	Total	on	Total	on	Total	on	Total
1	1	60	26	60	35	70	27	30	28	30	23	30	26	30	18	20	20	20
2	1	60	18	45	36	60	24	30	18	30	26	30	18	21	19	20	19	20
3	0	30	6	30	24	50	36	60	23	30	20	30	24	24	19	20	20	20
Total	2	150	50	135	95	180	87	120	69	90	69	90	68	75	56	60	59	60
ON/Total		1.66667		43.3333		50		90		93.3333		76.6667		86.6667		90		100
		1.66667		40		60		80		60		86.6667		85.7143		95		95
		0		20		48		60		76.6667		66.6667		100		95		100
Average (%)		1.11111		34.4444		52.6667		76.6667		76.6667		76.6667		90.7937		93.3333		98.3333
F-test
T-test
STDEV		0.96225		12.6198		6.4291		15.2753		16.6667		10		7.98714		2.88675		2.88675
S.E.		0.555556		7.28604		3.71184		8.81917		9.6225		5.7735		4.61138		1.66667		1.66667
	40	45	50	55	60	65	70	75	Dauer
WT	1.11111	34.4444	52.6667	76.6667	76.6667	76.6667	90.7937	93.3333	98.3333
S.E. of WT	0.555556	7.28604	3.71184	8.81917	9.6225	5.7735	4.61138	1.66667	1.66667
	1µM ascr#5_ALM
	WT
	40 h		45 h		50 h		55 h		60 h		65 h		70 h		75 h		Dauer
	on	Total	on	Total	on	Total	on	Total	on	Total	on	Total	on	Total	on	Total	on	Total
1	0	60	0	60	0	70	0	30	11	30	11	30	22	30	17	20	20	20
2	0	60	0	45	0	60	0	30	5	30	5	30	13	21	14	20	20	20
3	0	30	0	30	0	50	0	60	2	30	3	30	21	24	16	20	20	20
Total	0	150	0	135	0	180	0	120	18	90	19	90	56	75	47	60	60	60
ON/Total		0		0		0		0		36.6667		36.6667		73.3333		85		100
		0		0		0		0		16.6667		16.6667		61.9048		70		100
		0		0		0		0		6.66667		10		87.5		80		100
Average (%)		0		0		0		0		20		21.1111		74.246		78.3333		100
F-test
T-test
STDEV		0		0		0		0		15.2753		13.8778		12.822		7.63763		0
S.E.		0		0		0		0		8.81917		8.01234		7.40279		4.40959		0
	40	45	50	55	60	65	70	75	Dauer
WT	0	0	0	0	20	21.1111	74.246	78.3333	100
S.E. of WT	0	0	0	0	8.81917	8.01234	7.40279	4.40959	0
	1µM ascr#5_PLM
	WT
	40 h		45 h		50 h		55 h		60 h		65 h		70 h		75 h		Dauer
	on	Total	on	Total	on	Total	on	Total	on	Total	on	Total	on	Total	on	Total	on	Total
1	0	60	0	60	0	70	0	30	10	30	11	30	22	30	17	20	20	20
2	0	60	0	45	0	60	0	30	2	30	5	30	13	21	15	20	20	20
3	0	30	0	30	0	50	0	60	5	30	3	30	22	24	18	20	19	20
Total	0	150	0	135	0	180	0	120	17	90	19	90	57	75	50	60	59	60
ON/Total		0		0		0		0		33.3333		36.6667		73.3333		85		100
		0		0		0		0		6.66667		16.6667		61.9048		75		100
		0		0		0		0		16.6667		10		91.6667		90		95
Average (%)		0		0		0		0		18.8889		21.1111		75.6349		83.3333		98.3333
F-test
T-test
STDEV		0		0		0		0		13.4715		13.8778		15.0139		7.63763		2.88675
S.E.		0		0		0		0		7.77778		8.01234		8.66825		4.40959		1.66667
	40	45	50	55	60	65	70	75
WT	0	0	0	0	18.8889	21.1111	75.6349	83.3333	98.3333
S.E. of WT	0	0	0	0	7.77778	8.01234	8.66825	4.40959	1.66667

## Sheet: Figure 2B
	2µM ascr#5_AVM
	WT														crh-1
	40 h		45 h		50 h		55 h		60 h		65 h		70 h		40 h		45 h		50 h		55 h		60 h		65 h		70 h
	on	Total	on	Total	on	Total	on	Total	on	Total	on	Total	on	Total	on	Total	on	Total	on	Total	on	Total	on	Total	on	Total	on	Total
	0	30	1	60	2	60	0	60	1	30	3	60	1	10	5	47	18	78	7	71	5	35	1	13	2	15	1	10
	1	30	1	60	0	60	2	60	0	15	1	30	0	10	6	39	20	111	12	71	5	63	2	17	1	15	0	10
	0	30	2	90	3	60	0	30	0	15	3	60	0	10	5	35	15	75	12	69	10	70	5	30	1	30	1	10
Total	1	90	4	210	5	180	2	150	1	60	7	150	1	30	16	121	53	264	31	211	20	168	8	60	4	60	2	30
ON/Total		0		1.66667		3.33333		0		3.33333		5		10		10.6383		23.0769		9.85915		14.2857		7.69231		13.3333		10
		3.33333		1.66667		0		3.33333		0		3.33333		0		15.3846		18.018		16.9014		7.93651		11.7647		6.66667		0
		0		2.22222		5		0		0		5		0		14.2857		20		17.3913		14.2857		16.6667		3.33333		10
Average (%)		1.11111		1.85185		2.77778		1.11111		1.11111		4.44444		3.33333		13.4362		20.365		14.7173		12.1693		12.0412		7.77778		6.66667
F-test		0.749978		0.0311716		0.534719		0.432141		0.309987		0.0689655		1
T-test		0.00152328		0.00282412		0.00684745		0.00491759		0.00897541		0.187254		0.259259
STDEV		1.9245		0.32075		2.54588		1.9245		1.9245		0.96225		5.7735		2.48458		2.54912		4.21439		3.66572		4.49357		5.09175		5.7735
S.E.		1.11111		0.185185		1.46986		1.11111		1.11111		0.555556		3.33333		1.43447		1.47174		2.43318		2.1164		2.59436		2.93972		3.33333
	40	45	50	55	60	65	70
WT	1.11111	1.85185	2.77778	1.11111	1.11111	4.44444	3.33333
crh-1	13.4362	20.365	14.7173	12.1693	12.0412	7.77778	6.66667
S.E. of WT	1.11111	0.185185	1.46986	1.11111	1.11111	0.555556	3.33333
S.E. of crh-1	1.43447	1.47174	2.43318	2.1164	2.59436	2.93972	3.33333
	2µM ascr#5_ALM
	WT														crh-1
	40 h		45 h		50 h		55 h		60 h		65 h		70 h		40 h		45 h		50 h		55 h		60 h		65 h		70 h
	on	Total	on	Total	on	Total	on	Total	on	Total	on	Total	on	Total	on	Total	on	Total	on	Total	on	Total	on	Total	on	Total	on	Total
	0	30	0	60	0	60	0	60	0	30	1	60	0	10	0	47	0	78	0	71	5	35	1	13	0	15	0	10
	0	30	0	60	0	60	0	60	0	15	0	30	0	10	0	39	2	111	5	71	5	63	1	17	0	15	0	10
	0	30	0	90	0	60	0	30	0	15	0	60	0	10	0	35	2	75	7	69	10	70	3	30	0	30	0	10
Total	0	90	0	210	0	180	0	150	0	60	1	150	0	30	0	121	4	264	12	211	20	168	5	60	0	60	0	30
ON/Total		0		0		0		0		0		1.66667		0		0		0		0		14.2857		7.69231		0		0
		0		0		0		0		0		0		0		0		1.8018		7.04225		7.93651		5.88235		0		0
		0		0		0		0		0		0		0		0		2.66667		10.1449		14.2857		10		0		0
Average (%)		0		0		0		0		0		0.555556		0		0		1.48949		5.72906		12.1693		7.85822		0		0
F-test		#DIV/0!		#DIV/0!		#DIV/0!		#DIV/0!		#DIV/0!		#DIV/0!		#DIV/0!
T-test		#DIV/0!		0.0653994		0.0644572		0.00226771		0.00136924		0.18695		#DIV/0!
STDEV		0		0		0		0		0		0.96225		0		0		1.36049		5.19839		3.66572		2.06383		0		0
S.E.		0		0		0		0		0		0.555556		0		0		0.785479		3.00129		2.1164		1.19155		0		0
	40	45	50	55	60	65	70
WT	0	0	0	0	0	0.555556	0
crh-1	0	1.48949	5.72906	12.1693	7.85822	0	0
S.E. of WT	0	0	0	0	0	0.555556	0
S.E. of crh-1	0	0.785479	3.00129	2.1164	1.19155	0	0
	2µM ascr#5_PLM
	WT														crh-1
	40 h		45 h		50 h		55 h		60 h		65 h		70 h		40 h		45 h		50 h		55 h		60 h		65 h		70 h
	on	Total	on	Total	on	Total	on	Total	on	Total	on	Total	on	Total	on	Total	on	Total	on	Total	on	Total	on	Total	on	Total	on	Total
	0	30	0	60	0	60	0	60	0	30	0	60	0	10	0	47	0	78	0	71	2	35	1	13	0	15	0	10
	0	30	0	60	0	60	0	60	0	15	0	30	0	10	0	39	1	111	3	71	2	63	2	17	0	15	0	10
	0	30	0	90	0	60	0	30	0	15	0	60	0	10	0	35	2	75	7	69	8	70	2	30	0	30	0	10
Total	0	90	0	210	0	180	0	150	0	60	0	150	0	30	0	121	3	264	10	211	12	168	5	60	0	60	0	30
ON/Total		0		0		0		0		0		0		0		0		0		0		5.71429		7.69231		0		0
		0		0		0		0		0		0		0		0		0.900901		4.22535		3.1746		11.7647		0		0
		0		0		0		0		0		0		0		0		2.66667		10.1449		11.4286		6.66667		0		0
Average (%)		0		0		0		0		0		0		0		0		1.18919		4.79009		6.77249		8.70789		0		0
F-test		#DIV/0!		#DIV/0!		#DIV/0!		#DIV/0!		#DIV/0!		#DIV/0!		#DIV/0!
T-test		#DIV/0!		0.101762		0.089419		0.0250434		0.00250677		#DIV/0!		#DIV/0!
STDEV		0		0		0		0		0		0		0		0		1.35651		5.09599		4.22751		2.69649		0		0
S.E.		0		0		0		0		0		0		0		0		0.783179		2.94217		2.44075		1.55682		0		0
	40	45	50	55	60	65	70
WT	0	0	0	0	0	0	0
crh-1	0	1.18919	4.79009	6.77249	8.70789	0	0
S.E. of WT	0	0	0	0	0	0	0
S.E. of crh-1	0	0.783179	2.94217	2.44075	1.55682	0	0

## Sheet: Figure 2D
ascr#5/live OP50	2ɥM													6ɥM													600nM
	WT						crh-1(tz2)							WT						crh-1(tz2)							WT						crh-1(tz2)
	40	45	50	55	60	65	40	45	50	55	60	65		40	45	50	55	60	65	40	45	50	55	60	65		40	45	50	55	60	65	40	45	50	55	60	65
% of L2d	0	0	0	0	0	0	18.75	18.75	12.5	7.8125	3.125	1.5625		17.7419	16.129	12.9032	11.2903	4.83871	0	76.5625	65.625	48.4375	21.875	10.9375	4.6875		0	0	0	0	0	0	0	0	0	0	0	0
% of L2d	0	0	0	0	0	0	23.0769	18.4615	7.69231	1.53846	1.53846	0		22.2222	17.4603	15.873	6.34921	3.1746	1.5873	77.5862	70.6897	53.4483	25.8621	5.17241	5.17241		0	0	0	0	0	0	0	0	0	0	0	0
% of L2d	0	0	0	0	0	0	18.6047	13.9535	11.6279	4.65116	2.32558	0		23.0769	20	20	7.69231	1.53846	0	78.1818	65.4545	36.3636	18.1818	9.09091	0		0	0	0	0	0	0	0	0	0	0	0	0
% of L2d	0	0	0	0	0	0	14	14	12	8	6	2		24.1935	17.7419	16.129	8.06452	3.22581	1.6129	90.7407	85.1852	42.5926	24.0741	14.8148	5.55556		0	0	0	0	0	0	0	0	0	0	0	0
% of L2d	3.27869	3.27869	3.27869	1.63934	1.63934	0	15.3846	11.5385	11.5385	3.84615	1.92308	1.92308		22.0339	20.339	20.339	13.5593	10.1695	3.38983	82	78	46	24	10	4		0	0	0	0	0	0	0	0	0	0	0	0
	600nM												2ɥM												6ɥM
	Wild-type						crh-1						Wild-type						crh-1						Wild-type						crh-1
	40	45	50	55	60	65	40	45	50	55	60	65	40	45	50	55	60	65	40	45	50	55	60	65	40	45	50	55	60	65	40	45	50	55	60	65
Average of % of L2d	0	0	0	0	0	0	0	0	0	0	0	0	0.655738	0.655738	0.655738	0.327869	0.327869	0	17.9632	15.3407	11.0717	5.16966	2.98242	1.09712	21.8537	18.3341	17.0489	9.39113	4.58941	1.31801	81.0143	72.9909	45.3684	22.7986	10.0031	3.88309
STDEV	0	0	0	0	0	0	0	0	0	0	0	0	1.46627	1.46627	1.46627	0.733137	0.733137	0	3.51912	3.14411	1.92674	2.7478	1.78639	1.01505	2.45184	1.78684	3.12046	2.95296	3.3305	1.40768	5.8131	8.51676	6.40105	2.94205	3.47107	2.24714
S.E	0	0	0	0	0	0	0	0	0	0	0	0	0.655738	0.655738	0.655738	0.327869	0.327869	0	1.5738	1.40609	0.861664	1.22885	0.798899	0.453945	1.0965	0.799101	1.39551	1.32061	1.48944	0.629532	2.5997	3.80881	2.86263	1.31573	1.55231	1.00495
T-test													5.37054e-05	5.55783e-05	9.01489e-06	0.0074289	0.0127824	0.0365058							1.40457e-08	3.20625e-07	1.01209e-05	4.658e-05	0.0180028	0.0312445
ascr#3/live OP50	2ɥM													6ɥM													600nM
	WT						crh-1(tz2)							WT						crh-1(tz2)							WT						crh-1(tz2)
	40	45	50	55	60	65	40	45	50	55	60	65		40	45	50	55	60	65	40	45	50	55	60	65		40	45	50	55	60	65	40	45	50	55	60	65
% of L2d	0	0	0	0	0	0	0	0	0	0	0	0		0	0	0	0	0	0	0	0	0	0	0	0		0	0	0	0	0	0	0	0	0	0	0	0
% of L2d	0	0	0	0	0	0	0	0	0	0	0	0		0	0	0	0	0	0	0	0	0	0	0	0		0	0	0	0	0	0	0	0	0	0	0	0
% of L2d	0	0	0	0	0	0	0	0	0	0	0	0		0	0	0	0	0	0	0	0	0	0	0	0		0	0	0	0	0	0	0	0	0	0	0	0
% of L2d	0	0	0	0	0	0	0	0	0	0	0	0		0	0	0	0	0	0	0	0	0	0	0	0		0	0	0	0	0	0	0	0	0	0	0	0
% of L2d	0	0	0	0	0	0	0	0	0	0	0	0		0	0	0	0	0	0	0	0	0	0	0	0		0	0	0	0	0	0	0	0	0	0	0	0
	600nM												2ɥM												6ɥM
	Wild-type						crh-1						Wild-type						crh-1						Wild-type						crh-1
	40	45	50	55	60	65	40	45	50	55	60	65	40	45	50	55	60	65	40	45	50	55	60	65	40	45	50	55	60	65	40	45	50	55	60	65
Average of % of L2d	0	0	0	0	0	0	0	0	0	0	0	0	0	0	0	0	0	0	0	0	0	0	0	0	0	0	0	0	0	0	0	0	0	0	0	0

## Sheet: Figure 2E
	2µM ascr#5(C3) and live OP50
	C3	Wild-type						crh-1						srg-36;37						crh-1;srg-36;37						srbc-64;66						crh-1;srbc-64;66
		40hrs	45hrs	50hrs	55hrs	60hrs	65hrs	40hrs	45hrs	50hrs	55hrs	60hrs	65hrs	40hrs	45hrs	50hrs	55hrs	60hrs	65hrs	40hrs	45hrs	50hrs	55hrs	60hrs	65hrs	40hrs	45hrs	50hrs	55hrs	60hrs	65hrs	40hrs	45hrs	50hrs	55hrs	60hrs	65hrs
1	% of L2d	0	0	0	0	0	0	39.2857	39.2857	16.0714	10.7143	3.57143	1.78571	0	0	0	0	0	0	0	0	0	0	0	0	1.66667	1.66667	0	0	0	0	1.6129	1.6129	0	0	0	0
2	% of L2d	1.72414	0	0	0	0	0	40.678	37.2881	20.339	8.47458	6.77966	0	0	0	0	0	0	0	0	0	0	0	0	0	0	0	0	0	0	0	1.78571	0	0	0	0	0
3	% of L2d	0	0	0	0	0	0	26.5625	26.5625	17.1875	14.0625	7.8125	0	0	0	0	0	0	0	0	0	0	0	0	0	0	0	0	0	0	0	1.6129	1.6129	0	0	0	0
4	% of L2d	1.53846	0	0	0	0	0	26.5625	21.875	15.625	9.375	4.6875	0	0	0	0	0	0	0	0	0	0	0	0	0	0	0	0	0	0	0	0	0	0	0	0	0
5	% of L2d	0	0	0	0	0	0	22.2222	22.2222	14.2857	11.1111	4.7619	0	0	0	0	0	0	0	0	0	0	0	0	0	0	0	0	0	0	0	0	0	0	0	0	0
6	% of L2d	0	0	0	0	0	0	21.8182	21.8182	14.5455	9.09091	1.81818	0	0	0	0	0	0	0	0	0	0	0	0	0	0	0	0	0	0	0	0	0	0	0	0	0
7	% of L2d	0	0	0	0	0	0	25.4237	22.0339	15.2542	10.1695	6.77966	0	0	0	0	0	0	0	0	0	0	0	0	0	0	0	0	0	0	0	0	0	0	0	0	0
8	% of L2d	0	0	0	0	0	0	22.807	22.807	12.2807	5.26316	3.50877	1.75439	0	0	0	0	0	0	0	0	0	0	0	0	0	0	0	0	0	0	0	0	0	0	0	0
9	% of L2d	0	0	0	0	0	0	23.5294	23.5294	11.7647	5.88235	1.96078	0	0	0	0	0	0	0	0	0	0	0	0	0	0	0	0	0	0	0	0	0	0	0	0	0
10	% of L2d	0	0	0	0	0	0	23.6364	23.6364	14.5455	14.5455	9.09091	1.81818	0	0	0	0	0	0	0	0	0	0	0	0	0	0	0	0	0	0	0	0	0	0	0	0
11	% of L2d	0	0	0	0	0	0	19.3548	19.3548	9.67742	3.22581	3.22581	0	0	0	0	0	0	0	0	0	0	0	0	0	0	0	0	0	0	0	3.50877	3.50877	1.75439	0	0	0
12	% of L2d	0	0	0	0	0	0	24.0741	18.5185	18.5185	9.25926	7.40741	1.85185	0	0	0	0	0	0	0	0	0	0	0	0	0	0	0	0	0	0	7.84314	7.84314	7.84314	5.88235	5.88235	1.96078
13	% of L2d	0	0	0	0	0	0	27.4194	24.1935	19.3548	12.9032	3.22581	0	0	0	0	0	0	0	0	0	0	0	0	0	0	0	0	0	0	0	5.88235	5.88235	5.88235	3.92157	0	0
14	% of L2d	0	0	0	0	0	0	22.807	17.5439	15.7895	8.77193	3.50877	0	0	0	0	0	0	0	0	0	0	0	0	0	0	0	0	0	0	0	3.57143	3.57143	1.78571	1.78571	0	0
		Wild-type						crh-1						srg-36;37						crh-1;srg-36;37						srbc-64;66						crh-1;srbc-64;66
	C3	40	45	50	55	60	65	40	45	50	55	60	65	40	45	50	55	60	65	40	45	50	55	60	65	40	45	50	55	60	65	40	45	50	55	60	65
		0.233043	0	0	0	0	0	26.1558	24.3335	15.3742	9.48922	4.86708	0.51501	0	0	0	0	0	0	0	0	0	0	0	0	0.119048	0.119048	0	0	0	0	1.84409	1.71654	1.23326	0.827831	0.420168	0.140056
	Average of % of L2d	0.593503	0	0	0	0	0	6.24069	6.36492	2.9354	3.21771	2.30096	0.845281	0	0	0	0	0	0	0	0	0	0	0	0	0.445435	0.445435	0	0	0	0	2.51099	2.55908	2.49755	1.83083	1.57212	0.524042
		Wild-type						crh-1						srg-36;37						crh-1;srg-36;37						srbc-64;66						crh-1;srbc-64;66
		40	45	50	55	60	65	40	45	50	55	60	65	40	45	50	55	60	65	40	45	50	55	60	65	40	45	50	55	60	65	40	45	50	55	60	65
		0.233043	0	0	0	0	0	26.1558	24.3335	15.3742	9.48922	4.86708	0.51501	0	0	0	0	0	0	0	0	0	0	0	0	0.119048	0.119048	0	0	0	0	1.84409	1.71654	1.23326	0.827831	0.420168	0.140056
	Average of % of L2d
% of L2d	STDEV	0.593503	0	0	0	0	0	6.24069	6.36492	2.9354	3.21771	2.30096	0.845281	0	0	0	0	0	0	0	0	0	0	0	0	0.445435	0.445435	0	0	0	0	2.51099	2.55908	2.49755	1.83083	1.57212	0.524042
	S.E.	0.15862	0	0	0	0	0	1.66789	1.7011	0.784518	0.85997	0.614957	0.225911	0	0	0	0	0	0	0	0	0	0	0	0	0.119048	0.119048	0	0	0	0	0.671091	0.683942	0.667497	0.48931	0.420168	0.140056
	T-test	3.68535e-10	1.23799e-09	2.45483e-11	2.83875e-08	1.25741e-06	0.0200705							0.0827813	#DIV/0!	#DIV/0!	#DIV/0!	#DIV/0!	#DIV/0!	0.0827813	#DIV/0!	#DIV/0!	#DIV/0!	#DIV/0!	#DIV/0!	0.285378	0.167781	#DIV/0!	#DIV/0!	#DIV/0!	#DIV/0!	0.0171764	0.0130517	0.0437694	0.0572469	0.167781	0.167781

## Sheet: Figure 3C
	2µM ascr#5(C3) and live OP50
	C3	Wild-type						crh-1						crh-1 Ex[crh-p1::crh-1cDNA]						crh-1 Ex[crh-p4::crh-1cDNA]
		40hrs	45hrs	50hrs	55hrs	60hrs	65hrs	40hrs	45hrs	50hrs	55hrs	60hrs	65hrs	40hrs	45hrs	50hrs	55hrs	60hrs	65hrs	40hrs	45hrs	50hrs	55hrs	60hrs	65hrs
1	% of L2d	0	0	0	0	0	0	38	34	34	12	4	2	13.0435	13.0435	8.69565	4.34783	4.34783	0	0	0	0	0	0	0
2	% of L2d	0	0	0	0	0	0	37.7778	37.7778	22.2222	15.5556	6.66667	0	25	25	12.5	4.16667	4.16667	4.16667	8.82353	8.82353	8.82353	8.82353	2.94118	0
3	% of L2d	3.22581	3.22581	3.22581	0	0	0	50.8197	50.8197	50.8197	34.4262	34.4262	9.83607	33.3333	30	30	23.3333	23.3333	6.66667	15.3846	11.5385	3.84615	3.84615	0	0
4	% of L2d	0	0	0	0	0	0	56.6667	56.6667	56.6667	43.3333	43.3333	15	38.2353	38.2353	38.2353	38.2353	38.2353	5.88235	29.4118	23.5294	23.5294	17.6471	11.7647	0
5	% of L2d	0	0	0	0	0	0	39.2857	39.2857	16.0714	10.7143	3.57143	1.78571	17.8571	14.2857	7.14286	7.14286	3.57143	0	11.5385	7.69231	7.69231	7.69231	0	0
6	% of L2d	1.72414	0	0	0	0	0	40.678	37.2881	20.339	8.47458	6.77966	0	18.1818	18.1818	13.6364	9.09091	4.54545	0	14.2857	14.2857	0	0	0	0
7	% of L2d	0	0	0	0	0	0	26.5625	26.5625	17.1875	14.0625	7.8125	0	7.40741	7.40741	7.40741	7.40741	3.7037	0	18.75	18.75	18.75	18.75	18.75	6.25
8	% of L2d	1.53846	0	0	0	0	0	26.5625	21.875	15.625	9.375	4.6875	0	15.3846	15.3846	15.3846	11.5385	7.69231	3.84615	15.3846	15.3846	15.3846	7.69231	7.69231	3.84615
9	% of L2d	0	0	0	0	0	0	23.5294	23.5294	11.7647	5.88235	1.96078	0	6.89655	6.89655	6.89655	6.89655	6.89655	0	0	0	0	0	0	0
10	% of L2d	0	0	0	0	0	0	23.6364	23.6364	14.5455	14.5455	9.09091	1.81818	11.5385	7.69231	7.69231	3.84615	0	0	0	0	0	0	0	0
11	% of L2d	0	0	0	0	0	0	16.9811	13.2075	7.54717	7.54717	3.77358	0	37.5	29.1667	29.1667	20.8333	8.33333	0
12	% of L2d	0	0	0	0	0	0	16.3636	9.09091	9.09091	5.45455	3.63636	0	16.129	16.129	6.45161	6.45161	6.45161	0
13	% of L2d	1.63934	1.63934	1.63934	0	0	0	36.9231	36.9231	36.9231	26.1538	24.6154	7.69231	22.5806	19.3548	19.3548	12.9032	12.9032	0
14	% of L2d	0	0	0	0	0	0	37.0968	29.0323	29.0323	24.1935	16.129	11.2903	22.8571	14.2857	5.71429	2.85714	2.85714	0
15	% of L2d	0	0	0	0	0	0	39.2857	39.2857	16.0714	10.7143	3.57143	1.78571	19.3548	19.3548	19.3548	6.45161	0	0
16	% of L2d	1.72414	0	0	0	0	0	40.678	37.2881	20.339	8.47458	6.77966	0	17.8571	17.8571	10.7143	10.7143	0	0
17	% of L2d													36.3636	31.8182	13.6364	13.6364	9.09091	0
18	% of L2d													20	20	15	10	10	0
19	% of L2d													3.0303	3.0303	0	0	0	0
20	% of L2d													0	0	0	0	0	0
21	% of L2d													4.34783	4.34783	0	0	0	0
22	% of L2d													14.2857	9.52381	9.52381	4.7619	4.7619	0
		Wild-type						crh-1						crh-1 Ex[crh-p1::crh-1cDNA]						crh-1 Ex[crh-p4::crh-1cDNA]
		40	45	50	55	60	65	40	45	50	55	60	65	40	45	50	55	60	65	40	45	50	55	60	65
	Average of % of L2d	0.615743	0.304072	0.304072	0	0	0	34.4279	32.2668	23.6403	15.6817	11.3022	3.20052	18.2357	16.4089	12.5685	9.30068	6.85867	0.934629	11.3579	10.0004	7.8026	6.44514	4.11482	1.00962
	Number	16	16	16	16	16	16	16	16	16	16	16	16	22	22	22	22	22	22	10	10	10	10	10	10
	STDEV	1.01124	0.879921	0.879921	0	0	0	11.3007	12.5054	14.3317	10.8793	12.2747	4.88659	10.956	9.95392	9.86674	8.83437	8.87117	2.09288	9.51635	8.27342	8.7235	7.13812	6.56993	2.20258
	S.E	0.252811	0.21998	0.21998	0	0	0	2.82517	3.12635	3.58293	2.71981	3.06868	1.22165	2.33584	2.12218	2.1036	1.88349	1.89134	0.446203	3.00933	2.61629	2.75861	2.25727	2.07759	0.696516
	T-test	3.2931e-13	1.44465e-11	1.73454e-07	1.34409e-06	0.000452489	0.00683447	5.39029e-05	0.000125188	0.00664771	0.0319386	0.114384	0.0488067							8.26337e-06	2.23008e-05	0.00223874	0.0129445	0.0512907	0.0982976

## Sheet: Figure 3D
		2µM ascr#5(C3) and live OP50
		Wild-type						crh-1						crh-1 Ex[srg-47p::crh-1cDNA] (ASI)						crh-1 Ex[ttx-1p::crh-1cDNA] (AFD)						crh-1 Ex[ceh36△1p::crh-1cDNA] (AWC)
		40hrs	45hrs	50hrs	55hrs	60hrs	65hrs	40hrs	45hrs	50hrs	55hrs	60hrs	65hrs	40hrs	45hrs	50hrs	55hrs	60hrs	65hrs	40hrs	45hrs	50hrs	55hrs	60hrs	65hrs	40hrs	45hrs	50hrs	55hrs	60hrs	65hrs
	% of L2d	0	0	0	0	0	0	38	34	34	12	4	2	36.0656	27.8689	27.8689	9.83607	8.19672	0	20	20	20	20	20	13.3333	52.6316	42.1053	42.1053	42.1053	42.1053	26.3158
	% of L2d	0	0	0	0	0	0	37.7778	37.7778	22.2222	15.5556	6.66667	0	29.6875	29.6875	26.5625	18.75	6.25	3.125	45	45	45	45	45	15	40	40	40	40	40	5
	% of L2d	3.22581	3.22581	3.22581	0	0	0	50.8197	50.8197	50.8197	34.4262	34.4262	9.83607	29.0323	16.129	12.9032	8.06452	3.22581	0	47.619	23.8095	23.8095	9.52381	4.7619	0	19.2308	11.5385	11.5385	11.5385	7.69231	3.84615
	% of L2d	0	0	0	0	0	0	56.6667	56.6667	56.6667	43.3333	43.3333	15	16.6667	9.09091	9.09091	6.06061	6.06061	0	56.25	43.75	31.25	31.25	25	6.25	36.3636	31.8182	18.1818	18.1818	9.09091	0
	% of L2d	1.63934	1.63934	1.63934	0	0	0	36.9231	36.9231	36.9231	26.1538	24.6154	7.69231	3.84615	3.84615	3.84615	3.84615	3.84615	0	29.4118	29.4118	11.7647	11.7647	5.88235	0	21.875	15.625	9.375	9.375	3.125	0
	% of L2d	0	0	0	0	0	0	37.0968	29.0323	29.0323	24.1935	16.129	11.2903	5.55556	3.7037	3.7037	3.7037	3.7037	1.85185	30.7692	30.7692	15.3846	15.3846	15.3846	0	40	20	20	15	5	0
	% of L2d	0	0	0	0	0	0	39.2857	39.2857	16.0714	10.7143	3.57143	1.78571	4.7619	3.1746	3.1746	0	0	0	53.8462	23.0769	7.69231	7.69231	7.69231	0	26.087	26.087	26.087	8.69565	8.69565	0
	% of L2d	1.72414	0	0	0	0	0	40.678	37.2881	20.339	8.47458	6.77966	0	1.63934	1.63934	0	0	0	0	61.5385	23.0769	15.3846	7.69231	0	0	44	36	16	16	4	0
	% of L2d	0	0	0	0	0	0	23.5294	23.5294	11.7647	5.88235	1.96078	0	9.25926	9.25926	9.25926	5.55556	1.85185	0
	% of L2d	0	0	0	0	0	0	23.6364	23.6364	14.5455	14.5455	9.09091	1.81818	5.55556	5.55556	3.7037	1.85185	1.85185	0
	% of L2d	0	0	0	0	0	0	16.9811	13.2075	7.54717	7.54717	3.77358	0	11.1111	11.1111	11.1111	11.1111	0	0
	% of L2d	0	0	0	0	0	0	16.3636	9.09091	9.09091	5.45455	3.63636	0	0	0	0	0	0	0
	% of L2d	4.6875	4.6875	4.6875	3.125	0	0	30.1887	28.3019	18.8679	16.9811	7.54717	0	14.2857	14.2857	7.14286	3.57143	0	0
	% of L2d	6.15385	6.15385	4.61538	3.07692	1.53846	0	21.4286	17.8571	17.8571	8.92857	3.57143	0	19.2308	19.2308	7.69231	3.84615	3.84615	0
	% of L2d	4.6875	4.6875	4.6875	3.125	0	0	30.1887	28.3019	18.8679	16.9811	7.54717	0	26.6667	26.6667	26.6667	26.6667	6.66667	0
	% of L2d	6.15385	6.15385	4.61538	3.07692	1.53846	0	21.4286	17.8571	17.8571	8.92857	3.57143	0	30.4348	30.4348	30.4348	17.3913	0	0
	% of L2d	0	0	0	0	0	0	24.0741	22.2222	14.8148	11.1111	3.7037	0	2.38095	2.38095	2.38095	2.38095	0	0
	% of L2d	0	0	0	0	0	0	19.2308	19.2308	17.3077	9.61538	1.92308	0	0	0	0	0	0	0
	% of L2d	3.33333	3.33333	0	0	0	0	27.7778	27.7778	12.963	7.40741	3.7037	0	13.0435	13.0435	13.0435	4.34783	4.34783	0
	% of L2d	0	0	0	0	0	0	16.6667	16.6667	10	6.66667	1.66667	1.66667	15.7895	15.7895	0	0	0	0
	% of L2d							22.807	21.0526	17.5439	10.5263	3.50877	0	14.2857	14.2857	14.2857	14.2857	3.57143	0
	% of L2d							25	17.8571	12.5	12.5	5.35714	0	8.33333	8.33333	0	0	0	0
	% of L2d	0	0	0	0	0	0	20.3448	14.3678	14.3678	6.78161	4.22414	0.862069	18.1818	18.1818	18.1818	13.6364	0	0
	% of L2d	0	0	0	0	0	0	24.0741	9.25926	9.25926	7.40741	3.7037	0	0	0	0	0	0	0
	% of L2d													24.1379	24.1379	13.7931	3.44828	0	0
	% of L2d													27.2727	27.2727	22.7273	0	0	0
	% of L2d													0	0	0	0	0	0
	% of L2d													0	0	0	0	0	0
		Wild-type						crh-1						ASI						AWC						AFD
		40	45	50	55	60	65	40	45	50	55	60	65	40	45	50	55	60	65	40	45	50	55	60	65	40	45	50	55	60	65
	Average of % of L2d	1.43661	1.35824	1.06686	0.563811	0.13986	0	29.207	26.3337	20.4679	13.8382	8.66715	2.16464	13.1152	11.9682	9.55618	5.65551	1.90781	0.177745	35.0235	27.8967	22.9109	20.112	14.9636	4.39524	43.0543	29.8618	21.2857	18.5385	15.4651	4.32292
	Number	22	22	22	22	22	22	24	24	24	24	24	24	28	28	28	28	28	28	8	8	8	8	8	8	8	8	8	8	8	8
	STDEV	2.19803	2.21793	1.8848	1.22421	0.452685	0	10.7869	12.2477	12.5973	9.46661	10.6428	4.22184	11.163	10.2532	9.81442	6.96121	2.56571	0.675233	11.6134	11.422	12.3155	13.337	16.2558	9.08506	14.762	9.62903	12.0401	13.2897	14.5885	6.46241
	S.E.	0.468621	0.472865	0.401841	0.261003	0.0965127	0	2.20186	2.50004	2.57142	1.93236	2.17244	0.86178	2.10961	1.93766	1.85475	1.31554	0.484874	0.127607	4.10597	4.03829	4.35418	4.71533	5.74731	3.21205	5.21916	3.40438	4.25683	4.6986	5.15781	2.28481

## Sheet: Figure 4B &4E
	L1 at 25°C								L1 at 25°c
	daf-7p::gfp	crh-1;daf-7p::gfp	crh-1;daf-7p::gfp Ex[srg47p::crh-1]	str-3p::gfp	crh-1;str-3p::gfp	crh-1;str-3p::gfp Ex[srg47p::crh-1]			daf-7p::gfp			str-3p::gfp
1	5	1	3	4	1	3			wr	crh-1	crh-1 Ex[srg-47p::crh-1cDNA]	wr	crh-1	crh-1 Ex[srg-47p::crh-1cDNA]
2	5	1	2	4	1	3		Average	5	1	3.06667	3.9	1	2.66667
3	5	1	3	4	1	2
4	5	1	4	4	1	3		STEDV	0	0	0.311729	0.305129	0	0.479463
5	5	1	3	3	1	2		Number	30	30	60	30	30	30
6	5	1	3	4	1	2		S.E.	0	0	0.0402441	0.0557086	0	0.0875376
7	5	1	3	3	1	3		F-test		#DIV/0!			#DIV/0!
8	5	1	3	4	1	2		T-test		5.64174e-51			3.1026e-18
9	5	1	3	4	1	3
10	5	1	3	4	1	3
11	5	1	3	4	1	2
12	5	1	3	4	1	3
13	5	1	3	4	1	3		DAF-7	L1 at 25°c
14	5	1	3	4	1	2			wr	crh-1	crh-1
15	5	1	3	4	1	3		Average	5	1	3.06667
16	5	1	3	4	1	3
17	5	1	3	4	1	3		STEDV	0	0	0.311729
18	5	1	3	4	1	3		Number	30	30	60
19	5	1	4	4	1	3		S.E.	0	0	0.0402441
20	5	1	3	3	1	3
21	5	1	4	4	1	3
22	5	1	3	4	1	2
23	5	1	3	4	1	3
24	5	1	4	4	1	3
25	5	1	3	4	1	2		STR-3	L1 at 25°c
26	5	1	3	4	1	3			wr	crh-1	crh-1
27	5	1	3	4	1	3		Average	3.9	1	2.66667
28	5	1	3	4	1	2
29	5	1	4	4	1	2		STEDV	0.305129	0	0.479463
30	5	1	3	4	1	3		Number	30	30	30
31			3					S.E.	0.0557086	0	0.0875376
32			3
33			3
34			3
35			3
36			3
37			3
38			3
39			3
40			3
41			3
42			3
43			3
44			3
45			3
46			3
47			3
48			3
49			3
50			3
51			3
52			3
53			3
54			3
55			3
56			3
57			3
58			3
59			3
60			3

## Sheet: Figure 4C
	wt(-)	wt(+)	crh-1(-)	crh-1(+)		Statistical analysis by PRISM
	4.87	1.44	3.9	2.21		Table Analyzed	Column: Entering replicate data		Table Analyzed	Column: Entering replicate data		Table Analyzed	Column: Entering replicate data		Table Analyzed	Column: Entering replicate data
	4.61	1.8	4.4	2.01
	5.1	3.61	1.13	0.73		Column B	wt(+)		Column D	crh-1(+)		Column C	crh-1(-)		Column D	crh-1(+)
	4.94	2.3	2.83	1.33		vs.	vs.		vs.	vs.		vs.	vs.		vs.	vs.
	4.71	1.53	3.54	2.53		Column A	wt(-)		Column C	crh-1(-)		Column A	wt(-)		Column B	wt(+)
	5.08	2.42	4.26	1.96
	5.83	1.88	3.71	1.53		Unpaired t test			Unpaired t test			Unpaired t test			Unpaired t test
	3.73	0.69	3.45	3.01		P value	<0.0001		P value	<0.0001		P value	0.0008		P value	0.2025
	3.76	1.01	2.61	1.11		P value summary	****		P value summary	****		P value summary	***		P value summary	ns
	4.65	1.01	3.92	1.54		Significantly different (P < 0.05)?	Yes		Significantly different (P < 0.05)?	Yes		Significantly different (P < 0.05)?	Yes		Significantly different (P < 0.05)?	No
	5.05	2.26	3	2.76		One- or two-tailed P value?	Two-tailed		One- or two-tailed P value?	Two-tailed		One- or two-tailed P value?	Two-tailed		One- or two-tailed P value?	Two-tailed
	4.19	2.22	2.4	1.11		t, df	t=10.78, df=148		t, df	t=6.881, df=146		t, df	t=3.410, df=164		t, df	t=1.281, df=130
	3.82	1.3	3.66	1.55
	4.13	1.07	4.62	1.81		How big is the difference?			How big is the difference?			How big is the difference?			How big is the difference?
	5.92	2.23	1.96	1.25		Mean of column A	3.691		Mean of column C	3.026		Mean of column A	3.691		Mean of column B	1.75
	3.02	2.12	3.38	2.1		Mean of column B	1.75		Mean of column D	1.903		Mean of column C	3.026		Mean of column D	1.903
	4.02	2.52	2.33	2.79		Difference between means (B - A) ± SEM	-1.940 ± 0.1800		Difference between means (D - C) ± SEM	-1.123 ± 0.1632		Difference between means (C - A) ± SEM	-0.6647 ± 0.1949		Difference between means (D - B) ± SEM	0.1528 ± 0.1193
	2.61	2.17	3	2.02		95% confidence interval	-2.296 to -1.585		95% confidence interval	-1.445 to -0.8003		95% confidence interval	-1.050 to -0.2798		95% confidence interval	-0.08319 to 0.3888
	4.3	0.88	3.78	1.76		R squared (eta squared)	0.4398		R squared (eta squared)	0.2449		R squared (eta squared)	0.0662		R squared (eta squared)	0.01246
	3.72	1.56	3.61	2.76
	5.75	2.66	1.23	1.39		F test to compare variances			F test to compare variances			F test to compare variances			F test to compare variances
	3.65	2.09	1.59	1.37		F, DFn, Dfd	3.087, 79, 69		F, DFn, Dfd	3.996, 85, 61		F, DFn, Dfd	1.265, 79, 85		F, DFn, Dfd	1.638, 69, 61
	5.61	1.82	1.51	1.29		P value	<0.0001		P value	<0.0001		P value	0.2879		P value	0.0509
	4.32	1.39	1.77	2.12		P value summary	****		P value summary	****		P value summary	ns		P value summary	ns
	4.73	1.33	2.5	1.15		Significantly different (P < 0.05)?	Yes		Significantly different (P < 0.05)?	Yes		Significantly different (P < 0.05)?	No		Significantly different (P < 0.05)?	No
	3.33	0.85	3.32	1.74
	4.41	1.36	2.6	2.03		Data analyzed			Data analyzed			Data analyzed			Data analyzed
	2.98	1	3	1.32		Sample size, column A	80		Sample size, column C	86		Sample size, column A	80		Sample size, column B	70
	1.28	0.45	2.4	1.74		Sample size, column B	70		Sample size, column D	62		Sample size, column C	86		Sample size, column D	62
	1.31	0.9	2.21	2.51
	1.13	1.6	3.84	1.29
	2.22	0.52	3.01	1.77
	3.27	0.5	3.32	1.99
	2.73	1.42	3.37	2.45
	3.7	2.49	1.93	1.7
	5.46	2.15	1.41	2.54
	3.15	2.02	2.87	1.09
	2.72	2.44	4.05	1.3
	3.37	0.91	3.64	1.52
	3.11	0.95	3.32	2.3
	3.57	1.35	3.94	1.79
	4	2.42	3.84	3.55
	5.03	1.44	3.27	2.59
	4.1	0.96	2.85	2.86
	3.22	2.51	3.43	2.87
	3.92	2.83	4.48	2.24
	2.14	1.51	5.48	2.05
	1.75	0.72	4.21	1.71
	6.37	1.78	1.88	1.36
	5.84	2.78	3.29	1.6
	4.92	1.21	3.24	1.14
	4.22	1.52	5.49	1.96
	1.95	1.88	4.24	2.51
	3.1	1.64	4.46	2.88
	4.31	1.53	3.41	1.26
	4.17	1	4.32	1.82
	4.49	1.65	2.45	2.12
	4.12	1.87	3.09	2.27
	3.7	4.05	2.05	1.71
	4.65	3.14	1.12	1.74
	1.25	2.18	2.03	1.27
	3.67	2.23	3.88	2.22
	2.04	3.5	1.44
	1.68	2.61	1.4
	2.34	1.58	1.6
	1.67	1.86	2.87
	3.75	1.86	2.03
	4.23	0.89	1.85
	0.71	1.95	1.96
	0.27	1.21	2.63
	3.35		2.61
	5.03		4.3
	3.38		2.68
	5.69		2.71
	5.2		5.05
	2.74		8.06
	3.22		1.39
	2.17		2
	3.77		2.68
	3.24		4.86
			1.3
			1.84
			2.83
			2.02
			2.72
			2.58

## Sheet: Figure 5A
	Wild-type						crh-1						daf-7							crh-1;daf-7
	40	45	50	55	60	65	40	45	50	55	60	65	40	45	50	55	60	65	70	40	45	50	55	60	65	70
% of L2d	0	0	0	0	0	0	20	18.4615	15.3846	4.61538	3.07692	0	100	100	100	100	100	100	100	100	100	100	100	100	100	100
% of L2d	0	0	0	0	0	0	25.4237	23.7288	13.5593	6.77966	1.69492	0	96.9231	96.9231	96.9231	96.9231	96.9231	96.9231	100	100	100	100	100	100	100	100
% of L2d	0	0	0	0	0	0	13.3333	11.6667	3.33333	1.66667	1.66667	0	100	100	100	100	100	100	100	100	100	100	100	100	100	100
% of L2d	0	0	0	0	0	0	15.5172	12.069	8.62069	5.17241	1.72414	0	100	100	100	100	100	100	100	100	100	100	100	100	100	100
% of L2d							19.3548	19.3548	9.67742	3.22581	3.22581	0	100	100	100	100	100	100	100	100	100	100	100	100	100	100
% of L2d							24.0741	18.5185	18.5185	9.25926	7.40741	1.85185	100	100	100	100	100	100	100	100	100	100	100	100	100	100
	Wild-type						crh-1						daf-7							crh-1;daf-7
	40	45	50	55	60	65	40	45	50	55	60	65	40	45	50	55	60	65	70	40	45	50	55	60	65	70
Average of % of L2d	0	0	0	0	0	0	19.6172	17.2999	11.5156	5.11987	3.13264	0.308642	99.4872	99.4872	99.4872	99.4872	99.4872	99.4872	100	100	100	100	100	100	100	100
Number	4	4	4	4	4	4	6	6	6	6	6	6	6	6	6	6	6	6	6	6	6	6	6	6	6	6
STDEV	0	0	0	0	0	0	4.69237	4.63647	5.42026	2.67054	2.21294	0.756015	1.25615	1.25615	1.25615	1.25615	1.25615	1.25615	0	0	0	0	0	0	0	0
STDEV/√N	0	0	0	0	0	0	1.91565	1.89283	2.21281	1.09024	0.903427	0.308642	0.512821	0.512821	0.512821	0.512821	0.512821	0.512821	0	0	0	0	0	0	0	0
T-test	7.62591e-05	0.00013136	0.00172764	0.00267792	0.0089486	0.181609							3.45256e-11	3.45256e-11	3.45256e-11	3.45256e-11	3.45256e-11	3.45256e-11	7.25105e-08	#DIV/0!	#DIV/0!	#DIV/0!	#DIV/0!	#DIV/0!	#DIV/0!	7.25105e-08

## Sheet: Figure 5B
	WT														crh-1														daf-7
	40 h		45 h		50 h		55 h		60 h		65 h		70 h		40 h		45 h		50 h		55 h		60 h		65 h		70 h		40 h		45 h		50 h		55 h		60 h		65 h		70 h
	on	Total	on	Total	on	Total	on	Total	on	Total	on	Total	on	Total	on	Total	on	Total	on	Total	on	Total	on	Total	on	Total	on	Total	on	Total	on	Total	on	Total	on	Total	on	Total	on	Total	on	Total
	0	30	1	60	2	60	0	60	1	30	3	60	1	10	5	47	20	78	7	71	5	35	1	13	2	15	1	10	4	10	21	21	10	10	10	10	10	10	10	10	10	10
	1	30	1	60	0	60	2	60	0	15	1	30	0	10	6	39	18	111	12	71	5	63	2	17	1	15	0	10	3	10	18	19	5	5	10	10	5	5	9	10	10	10
	0	30	2	90	3	60	0	30	0	15	3	60	0	10	5	35	15	75	12	69	10	70	5	30	1	30	1	10	4	10	10	11	5	5	9	10	10	10	10	10	9	10
Total	1	90	4	210	5	180	2	150	1	60	7	150	1	30	16	121	53	264	31	211	20	168	8	60	4	60	2	30	11	30	49	51	20	20	29	30	25	25	29	30	29	30
ON/Total		0		1.66667		3.33333		0		3.33333		5		10		10.6383		25.641		9.85915		14.2857		7.69231		13.3333		10		40		100		100		100		100		100		100
		3.33333		1.66667		0		3.33333		0		3.33333		0		15.3846		16.2162		16.9014		7.93651		11.7647		6.66667		0		30		94.7368		100		100		100		90		100
		0		2.22222		5		0		0		5		0		14.2857		20		17.3913		14.2857		16.6667		3.33333		10		40		90.9091		100		90		100		100		90
Average (%)		1.11111		1.85185		2.77778		1.11111		1.11111		4.44444		3.33333		13.4362		20.6191		14.7173		12.1693		12.0412		7.77778		6.66667		35		95.2153		100		96.6667		100		96.6667		96.6667
F-test		0.749978		0.00910566		0.534719		0.432141		0.309987		0.0689655		1																0.2		0.00982823		#DIV/0!		0.2		#DIV/0!		0.0540541		1
T-test		0.00152328		0.0101183		0.00684745		0.00491759		0.00897541		0.187254		0.259259																0.000268388		0.000377485		1.56496e-07		5.43529e-06		4.77745e-08		5.36062e-06		1.91955e-05
STDEV		1.9245		0.32075		2.54588		1.9245		1.9245		0.96225		5.7735		2.48458		4.74281		4.21439		3.66572		4.49357		5.09175		5.7735		5.7735		4.5643		0		5.7735		0		5.7735		5.7735
S.E.		1.11111		0.185185		1.46986		1.11111		1.11111		0.555556		3.33333		1.43447		2.73826		2.43318		2.1164		2.59436		2.93972		3.33333		3.33333		2.6352		0		3.33333		0		3.33333		3.33333
	40	45	50	55	60	65	70
WT	1.11111	1.85185	2.77778	1.11111	1.11111	4.44444	3.33333
crh-1	13.4362	20.365	14.7173	12.1693	12.0412	7.77778	6.66667
daf-7	35	95.2153	100	96.6667	100	96.6667	96.6667
S.E. of WT	1.11111	0.185185	1.46986	1.11111	1.11111	0.555556	3.33333
S.E. of crh-1	1.43447	1.47174	2.43318	2.1164	2.59436	2.93972	3.33333
S.E. of daf-7	3.33333	2.6352	0	3.33333	0	3.33333	3.33333
																	`

[truncated: 13 more sheets: Figure 5C, Figure 5D, Figure 5E, Figure 6D, S1 Fig, S3 Fig, S4 Fig, S5 Fig, S6 Fig, S7 Fig, S9 Fig, S10 Fig, S12 Fig]
